# Supplementary material for: A Machine Learning Approach Using FDG PET-Based Radiomics for Prediction of Tumor Mutational Burden and Prognosis in Stage IV Colorectal Cancer
Source: Cancers (Basel). 2023 Jul 28;15(15):3841. doi: 10.3390/cancers15153841 (PMC10416826; doi:10.3390/cancers15153841)
Supplement: Supplementary file 1 [file cancers-15-03841-s001.zip › Table S1.xlsx]

## Sheet: Table
Supplementary Table S1. Radiomic features included in the study
CONVENTIONAL_SUVbw_MinimumIntensity(IBSI_1GSF)
CONVENTIONAL_SUVbw_MeanIntensity(IBSI_Q4LE)
CONVENTIONAL_SUVbw_IntensityVariance(IBSI_ECT3)
CONVENTIONAL_SUVbw_IntensityStandardDeviation(IBSI_NoRef)
CONVENTIONAL_SUVbw_IntensitySkewness(IBSI_KE2A)
CONVENTIONAL_SUVbw_ExcessIntensityKurtosis(IBSI_IPH6)
CONVENTIONAL_SUVbw_IntensityKurtosis(IBSI_NoRef)
CONVENTIONAL_SUVbw_MedianIntensity(IBSI_Y12H)
CONVENTIONAL_SUVbw_MaximumIntensity(IBSI_84IY)
CONVENTIONAL_SUVbw_10thTntensityPercentile(IBSI_QG58)
CONVENTIONAL_SUVbw_25thTntensityPercentile(IBSI_NoPresent)
CONVENTIONAL_SUVbw_50thTntensityPercentile(IBSI_Y12H)
CONVENTIONAL_SUVbw_75thTntensityPercentile(IBSI_NoPresent)
CONVENTIONAL_SUVbw_90thTntensityPercentile(IBSI_8DWT)
CONVENTIONAL_SUVbw_IntensityInterquartileRange(IBSI_SALO)
CONVENTIONAL_SUVbw_IntensityRange(IBSI_2OJQ)
CONVENTIONAL_SUVbw_IntensityBasedMeanAbsoluteDeviation(IBSI_4FUA)
CONVENTIONAL_SUVbw_IntensityBasedRobustMeanAbsoluteDeviation(IBSI_1128)
CONVENTIONAL_SUVbw_IntensityBasedCoefficientOfVariation(IBSI_7TET)
CONVENTIONAL_SUVbw_IntensityBasedQuartileCoefficientOfDispersion(IBSI_9S40)
CONVENTIONAL_SUVbw_IntensityBasedEnergy(IBSI_N8CA)
CONVENTIONAL_SUVbw_RootMeanSquareIntensity(IBSI_5ZWQ)
CONVENTIONAL_SUVbw_peakSphere0.5mL:discretized volume sought[onlyFor3D](IBSI_VJGA)(IBSI_NoPresent)
CONVENTIONAL_SUVbw_peakSphere1mL:discretized volume sought[onlyFor3D](IBSI_VJGA)(IBSI_NoPresent)
CONVENTIONAL_SUVbw_TLG(IBSI_NoPresent)
MORPHOLOGICAL_ApproximateVolume(mm3)(IBSI_YEKZ)
MORPHOLOGICAL_SurfaceArea(mm2)(IBSI_C0JK)
MORPHOLOGICAL_SurfaceToVolumeRatio(IBSI_2PR5)
MORPHOLOGICAL_Compacity(IBSI_NoRef)
MORPHOLOGICAL_Compactness1(IBSI_SKGS)
MORPHOLOGICAL_Compactness2(IBSI_BQWJ)
MORPHOLOGICAL_SphericalDisproportion(IBSI_KRCK)
MORPHOLOGICAL_Sphericity(IBSI_QCFX)
MORPHOLOGICAL_Asphericity(IBSI_25C7)
MORPHOLOGICAL_CentreOfMassShift(mm)(IBSI_KLMA)
MORPHOLOGICAL_Maximum3DDiameter(mm)(IBSI_L0JK)
MORPHOLOGICAL_IntegratedIntensity=totalLesionGlycolysis(IBSI_99N0)
GLCM_JointMaximum(IBSI_GYBY)
GLCM_JointAverage(IBSI_60VM)
GLCM_JointVariance(IBSI_UR99)
GLCM_JointEntropyLog2(IBSI_TU9B)
GLCM_JointEntropyLog10(IBSI_NoPresent)
GLCM_DifferenceAverage(IBSI_TF7R)
GLCM_DifferenceVariance(IBSI_D3YU)
GLCM_DifferenceEntropy(IBSI_NTRS)
GLCM_SumAverage(IBSI_ZGXS)
GLCM_SumVariance(IBSI_OEEB)
GLCM_SumEntropy(IBSI_P6QZ)
GLCM_AngularSecondMoment(IBSI_8ZQL)
GLCM_Contrast(IBSI_ACUI)
GLCM_Dissimilarity(IBSI_8S9J)
GLCM_InverseDifference(IBSI_IB1Z)
GLCM_NormalisedInverseDifference(IBSI_NDRX)
GLCM_InverseDifferenceMoment(IBSI_WF0Z)
GLCM_NormalisedInverseDifferenceMoment(IBSI_1QCO)
GLCM_InverseVariance(IBSI_E8JP)
GLCM_Correlation(IBSI_NI2N)
GLCM_Autocorrelation(IBSI_QWB0)
GLCM_ClusterTendency(IBSI_DG8W)
GLCM_ClusterShade(IBSI_7NFM)
GLCM_ClusterProminence(IBSI_AE86)
GLRLM_SRE(IBSI_22OV)
GLRLM_LRE(IBSI_W4KF)
GLRLM_LGRE(IBSI_V3SW)
GLRLM_HGRE(IBSI_G3QZ)
GLRLM_SRLGE(IBSI_HTZT)
GLRLM_SRHGE(IBSI_GD3A)
GLRLM_LRLGE(IBSI_IVPO)
GLRLM_LRHGE(IBSI_3KUM)
GLRLM_GLNU(IBSI_R5YN)
GLRLM_RLNU(IBSI_W92Y)
GLRLM_RP(IBSI_9ZK5)
NGTDM_Coarseness(IBSI_QCDE)
NGTDM_Contrast(IBSI_65HE)
NGTDM_Busyness(IBSI_NQ30)
NGTDM_Complexity(IBSI_HDEZ)
NGTDM_Strength(IBSI_1X9X)
GLSZM_SZE(IBSI_5QRC)
GLSZM_LZE(IBSI_48P8)
GLSZM_LGZE(IBSI_XMSY)
GLSZM_HGZE(IBSI_5GN9)
GLSZM_SZLGE(IBSI_5RAI)
GLSZM_SZHGE(IBSI_HW1V)
GLSZM_LZLGE(IBSI_YH51)
GLSZM_LZHGE(IBSI_J17V)
GLSZM_GLNU(IBSI_JNSA)
GLSZM_GLNUNORM(IBSI_Y1RO)
GLSZM_ZSNU(IBSI_4JP3)
GLSZM_ZSNUNORM(IBSI_VB3A)
GLSZM_ZP(IBSI_P30P)
GLSZM_GLVAR(IBSI_BYLV)
GLSZM_ZSE(IBSI_GU8N)
